# Supplementary material for: Genome-Wide Identification and Expression Analysis of BrGeBP Genes Reveal Their Potential Roles in Cold and Drought Stress Tolerance in Brassica rapa
Source: Int J Mol Sci. 2023 Sep 2;24(17):13597. doi: 10.3390/ijms241713597 (PMC10487926; doi:10.3390/ijms241713597)
Supplement: Supplementary file 1 [file ijms-24-13597-s001.zip › S1.xlsx]

## Sheet: Sheet1
Table S1. Expression of BrGeBP genes in different tissues(TPM value)
Gene name	Callus	Flower	Leaf	Root	Silique	Stem
BrGeBP1	48.137	49.342	44.34	54.934	72.15	58.985
BrGeBP2	11.348	14.959	13.398	18.331	17.983	17.032
BrGeBP3	6.987	4.137	8.659	2.815	6.576	24.276
BrGeBP4	0	0	0	0	0	0
BrGeBP5	122.557	49.772	89.829	192.202	55.721	224.883
BrGeBP6	30.483	35.245	41.185	70.302	48.018	95.623
BrGeBP7	1.307	3.041	1.429	2.184	2.403	1.555
BrGeBP8	14.792	14.581	10.228	18.669	17.322	28.628
BrGeBP9	0.079	0.886	0.028	0.47	0.855	0.245
BrGeBP10	0	0	0	0	0	0
BrGeBP11	0.278	1.813	0.85	2.834	4.41	2.582
BrGeBP12	0	0	0	0	3.093	0
BrGeBP13	3.079	11.356	4.78	5.415	19.235	13.235
BrGeBP14	50.897	26.863	23.743	34.737	33.282	55.131
BrGeBP15	2.456	2.394	6.705	5.819	7.412	5.953
BrGeBP16	4.932	2.095	0.857	1.733	1.631	1.734
BrGeBP17	60.37	76.872	89.609	125.498	107.369	123.438
BrGeBP18	27.786	21.406	4.465	29.036	29	21.398
BrGeBP19	1.093	4.347	3.244	5.141	7.182	4.209
BrGeBP20	65.849	80.514	51.376	89.613	104.102	136.506
