# Supplementary material for: Genome-Wide Identification and Expression Analysis of BrGeBP Genes Reveal Their Potential Roles in Cold and Drought Stress Tolerance in Brassica rapa
Source: Int J Mol Sci. 2023 Sep 2;24(17):13597. doi: 10.3390/ijms241713597 (PMC10487926; doi:10.3390/ijms241713597)
Supplement: Supplementary file 1 [file ijms-24-13597-s001.zip › S2.xlsx]

## Sheet: Sheet1
Table S2. Transcriptome data of BrGeBP genes
Gene name	CK1	Heat	Cold	CK2	Salt	Drought
BrGeBP1	12.032	10.0419	4.93846	5.96622	7.44573	4.87593
BrGeBP2	8.25453	8.53311	12.3705	10.0846	7.96956	8.54618
BrGeBP3	0.0799898	0.451611	0	1.79885	4.77165	4.8423
BrGeBP5	12.6704	20.5935	23.5751	21.085	19.2373	13.374
BrGeBP6	26.0587	17.5283	43.5829	8.71046	12.9265	3.32899
BrGeBP7	2.06423	3.23731	1.53346	3.4737	1.85169	0.991754
BrGeBP8	1.45825	5.63066	2.85622	1.45391	1.94713	0.483181
BrGeBP9	0	0.0980701	0.0555862	0.139511	0.436292	0.300439
BrGeBP10	0	0	0	0	0	0
BrGeBP11	0	0	0.119881	0	0	0
BrGeBP12	10.9586	7.15051	4.60752	3.01949	3.76709	0.614895
BrGeBP14	15.3253	18.2194	16.2078	23.5666	31.8817	26.1477
BrGeBP15	4.82427	0.969112	5.16047	0.174142	1.98549	1.04171
BrGeBP16	0.897197	2.79932	0.717774	1.70666	1.92734	1.5881
BrGeBP17	60.4373	31.5498	61.0367	13.2501	35.2571	6.41277
BrGeBP18	8.87502	25.7163	8.49017	14.8595	10.9099	9.47553
BrGeBP19	1.99126	1.87373	1.37581	2.39895	1.8945	1.56551
