# Supplementary material for: Genome-Wide Identification and Expression Analysis of BrGeBP Genes Reveal Their Potential Roles in Cold and Drought Stress Tolerance in Brassica rapa
Source: Int J Mol Sci. 2023 Sep 2;24(17):13597. doi: 10.3390/ijms241713597 (PMC10487926; doi:10.3390/ijms241713597)
Supplement: Supplementary file 1 [file ijms-24-13597-s001.zip › S3.xlsx]

## Sheet: AtGeBPs
Table S3. List of PPIs of AtGeBPs Extracted From STRING Database
Node1	Node2	Node1 Gene ID	Node2 Gene ID	Combined Score
At1g44810	ORP4C	At1g44810	At5g57240	0.965
ORP4C	At1g44810	At5g57240	At1g44810	0.965
At1g76870	At5g60142	At1g76870	At5g60142	0.963
At2g36340	ZHD3	At2g36340	At2g02540	0.963
At3g04930	At5g60142	At3g04930	At5g60142	0.963
At5g60142	At1g76870	At5g60142	At1g76870	0.963
At5g60142	At3g04930	At5g60142	At3g04930	0.963
ZHD3	At2g36340	At2g02540	At2g36340	0.963
At1g76870	At3g04930	At1g76870	At3g04930	0.96
At2g33640	At2g36340	At2g33640	At2g36340	0.96
At2g36340	At2g33640	At2g36340	At2g33640	0.96
At3g04930	At1g76870	At3g04930	At1g76870	0.96
At2g33640	ZHD3	At2g33640	At2g02540	0.909
ZHD3	At2g33640	At2g02540	At2g33640	0.909
At1g44810	At4g00270	At1g44810	At4g00270	0.876
At4g00270	At1g44810	At4g00270	At1g44810	0.876
At4g00270	At5g60142	At4g00270	At5g60142	0.666
At5g60142	At4g00270	At5g60142	At4g00270	0.666
At1g76870	At4g00270	At1g76870	At4g00270	0.639
At4g00270	At1g76870	At4g00270	At1g76870	0.639
At4g00270	ORP4C	At4g00270	At5g57240	0.615
ORP4C	At4g00270	At5g57240	At4g00270	0.615
At2g25650	At5g14280	At2g25650	At5g14280	0.56
At5g14280	At2g25650	At5g14280	At2g25650	0.56
At2g25650	At4g00270	At2g25650	At4g00270	0.545
At4g00270	At2g25650	At4g00270	At2g25650	0.545
At2g25650	At2g36340	At2g25650	At2g36340	0.529
At2g36340	At2g25650	At2g36340	At2g25650	0.529
At4g00270	At5g14280	At4g00270	At5g14280	0.52
At5g14280	At4g00270	At5g14280	At4g00270	0.52
At2g36340	At5g14280	At2g36340	At5g14280	0.499
At5g14280	At2g36340	At5g14280	At2g36340	0.499
At2g36340	At4g00270	At2g36340	At4g00270	0.491
At4g00270	At2g36340	At4g00270	At2g36340	0.491

## Sheet: At1g11510
Table S3. List of PPIs of At1g11510 Extracted From STRING Database
Node1	Node2	Node1 Gene ID	Node2 Gene ID	Combined Score
At4g13360	At5g52500	At4g13360	At5g52500	0.966
At5g52500	At4g13360	At5g52500	At4g13360	0.966
At5g43420	At5g52500	At5g43420	At5g52500	0.96
At5g52500	At5g43420	At5g52500	At5g43420	0.96
At4g13360	At5g43420	At4g13360	At5g43420	0.959
At5g43420	At4g13360	At5g43420	At4g13360	0.959
At1g11510	AtHB23	At1g11510	At1g26960	0.94
AtHB23	At1g11510	At1g26960	At1g11510	0.94
At4g31270	AtHB23	At4g31270	At1g26960	0.933
AtHB23	At4g31270	At1g26960	At4g31270	0.933
At1g11510	At4g31270	At1g11510	At4g31270	0.931
At4g31270	At1g11510	At4g31270	At1g11510	0.931
At1g21610	AtHB23	At1g21610	At1g26960	0.849
AtHB23	At1g21610	At1g26960	At1g21610	0.849
At1g11510	At1g21610	At1g11510	At1g21610	0.848
At1g21610	At1g11510	At1g21610	At1g11510	0.848
At1g21610	At4g31270	At1g21610	At4g31270	0.828
At4g31270	At1g21610	At4g31270	At1g21610	0.828
ADA2A	AtHB23	At3g07740	At1g26960	0.803
AtHB23	ADA2A	At1g26960	At3g07740	0.803
At1g11510	At5g52500	At1g11510	At5g52500	0.799
At5g52500	At1g11510	At5g52500	At1g11510	0.799
At1g11510	At4g13360	At1g11510	At4g13360	0.742
At4g13360	At1g11510	At4g13360	At1g11510	0.742
At1g11510	At5g43420	At1g11510	At5g43420	0.637
At5g43420	At1g11510	At5g43420	At1g11510	0.637
AtHB23	DREB26	At1g26960	At1g21910	0.632
DREB26	AtHB23	At1g21910	At1g26960	0.632
ADA2B	AtHB23	At4g16420	At1g26960	0.63
AtHB23	ADA2B	At1g26960	At4g16420	0.63
At1g11510	DREB26	At1g11510	At1g21910	0.628
DREB26	At1g11510	At1g21910	At1g11510	0.628
ADA2B	At1g11510	At4g16420	At1g11510	0.627
At1g11510	ADA2B	At1g11510	At4g16420	0.627
ADA2B	At4g31270	At4g16420	At4g31270	0.618
At4g31270	DREB26	At4g31270	At1g21910	0.618
At4g31270	ADA2B	At4g31270	At4g16420	0.618
DREB26	At4g31270	At1g21910	At4g31270	0.618
AtHB23	DDF1	At1g26960	At1g12610	0.594
DDF1	AtHB23	At1g12610	At1g26960	0.594
At1g11510	DDF1	At1g11510	At1g12610	0.592
DDF1	At1g11510	At1g12610	At1g11510	0.592
At4g31270	DDF1	At4g31270	At1g12610	0.581
DDF1	At4g31270	At1g12610	At4g31270	0.581
ADA2A	At1g11510	At3g07740	At1g11510	0.518
At1g11510	ADA2A	At1g11510	At3g07740	0.518
At1g21610	DREB26	At1g21610	At1g21910	0.463
DREB26	At1g21610	At1g21910	At1g21610	0.463
ADA2A	At4g31270	At3g07740	At4g31270	0.461
ADA2B	At1g21610	At4g16420	At1g21610	0.461
At1g21610	ADA2B	At1g21610	At4g16420	0.461
At4g31270	ADA2A	At4g31270	At3g07740	0.461
ADA2B	DREB26	At4g16420	At1g21910	0.441
DREB26	ADA2B	At1g21910	At4g16420	0.441

## Sheet: At2g36340
Table S3. List of PPIs of At2g36340 Extracted From STRING Database
Node1	Node2	Node1 Gene ID	Node2 Gene ID	Combined Score
At2g36340	ZHD3	At2g36340	At2g02540	0.963
ZHD3	At2g36340	At2g02540	At2g36340	0.963
At2g33640	AT2G36340	At2g33640	At2g36340	0.96
At2g36340	AT2G33640	At2g36340	At2g33640	0.96
At2g36340	BPC7	At2g36340	At2g35550	0.937
BPC7	At2g36340	At2g35550	At2g36340	0.937
At2g33640	ZHD3	At2g33640	At2g02540	0.909
ZHD3	At2g33640	At2g02540	At2g33640	0.909
BPC7	ZHD3	At2g35550	At2g02540	0.877
ZHD3	BPC7	At2g02540	At2g35550	0.877
At2g33640	BPC7	At2g33640	At2g35550	0.847
At2g36340	CDT1A	At2g36340	At2g31270	0.847
BPC7	At2g33640	At2g35550	At2g33640	0.847
CDT1A	At2g36340	At2g31270	At2g36340	0.847
CDT1A	ZHD3	At2g31270	At2g02540	0.69
ZHD3	CDT1A	At2g02540	At2g31270	0.69
At2g33640	CDT1A	At2g33640	At2g31270	0.637
CDT1A	At2g33640	At2g31270	At2g33640	0.637
BPC7	CDT1A	At2g35550	At2g31270	0.621
CDT1A	BPC7	At2g31270	At2g35550	0.621
At2g25650	At5g14280	At2g25650	At5g14280	0.56
At5g14280	AT2G25650	At5g14280	At2g25650	0.56
At2g25650	At4g00270	At2g25650	At4g00270	0.545
At4g00270	AT2G25650	At4g00270	At2g25650	0.545
At2g25650	At2g36340	At2g25650	At2g36340	0.529
At2g36340	AT2G25650	At2g36340	At2g25650	0.529
At4g00270	AT5G14280	At4g00270	At5g14280	0.52
At5g14280	AT4G00270	At5g14280	At4g00270	0.52
At2g36340	EYA	At2g36340	At2g35320	0.499
At2g36340	AT5G14280	At2g36340	At5g14280	0.499
At2g36340	IAA27	At2g36340	At4g29080	0.499
At5g14280	AT2G36340	At5g14280	At2g36340	0.499
EYA	At2g36340	At2g35320	At2g36340	0.499
IAA27	At2g36340	At4g29080	At2g36340	0.499
At2g36340	AT4G00270	At2g36340	At4g00270	0.491
At4g00270	AT2G36340	At4g00270	At2g36340	0.491

## Sheet: At5g28040
Table S3. List of PPIs of At5g28040 Extracted From STRING Database
Node1	Node2	Node1 Gene ID	Node2 Gene ID	Combined Score
PDE320	At3g54400	At3g06960	At3g54400	0.688
PDE320	At5g28040	At3g06960	At5g28040	0.688
PDE320	At5g07030	At3g06960	At5g07030	0.688
At2g32030	At5g28040	At2g32030	At5g28040	0.659
At2g32030	PP2-B14	At2g32030	At1g56250	0.659
DES1	At5g28040	At5g28030	At5g28040	0.638
OASA1	At5g28040	At4g14880	At5g28040	0.631
PP2-B14	At5g28040	At1g56250	At5g28040	0.615
At3g54400	At5g28040	At3g54400	At5g28040	0.412
At5g07030	At5g28040	At5g07030	At5g28040	0.412
