# Supplementary material for: Genome-Wide Identification and Expression Analysis of BrGeBP Genes Reveal Their Potential Roles in Cold and Drought Stress Tolerance in Brassica rapa
Source: Int J Mol Sci. 2023 Sep 2;24(17):13597. doi: 10.3390/ijms241713597 (PMC10487926; doi:10.3390/ijms241713597)
Supplement: Supplementary file 1 [file ijms-24-13597-s001.zip › S4.xlsx]

## Sheet: Sheet1
Table S4.MicroRNAs targeting GeBP genes
miRNA_Acc.	Target_Acc.	Gene Name	miRNA_start	miRNA_end	Target_start	Target_end	miRNA_aligned_fragment	Target_aligned_fragment	Expectation	Inhibition
Br-miR9555a-5p	Bra039500.1	BrGeBP13	1	21	863	883	UUCUAAGCUUUACGGGAAACC	GGUUUACCGUAAAGCUUGUAG	3.5	Cleavage
Br-miR156f-3p	Bra028105.1	BrGeBP9	1	23	1438	1460	UGCUCACUGCUCUUUCUGUCAGA	GCUAAAGAGAAGAGCAGUGAACA	4.5	Cleavage
Br-miR395a-5p	Bra013842.1	BrGeBP4	1	21	1123	1143	GUUCCUCUGAGCACUUCAUUG	AUUUGGGGUGUUCAUAGGAAU	4.5	Cleavage
Br-miR395b-5p	Bra013842.1	BrGeBP4	1	21	1123	1143	GUUCCUCUGAGCACUUCAUUG	AUUUGGGGUGUUCAUAGGAAU	4.5	Cleavage
Br-miR395c-5p	Bra013842.1	BrGeBP4	1	21	1123	1143	GUUCCUCUGAGCACUUCAUUG	AUUUGGGGUGUUCAUAGGAAU	4.5	Cleavage
Br-miR395d-5p	Bra013842.1	BrGeBP4	1	21	1123	1143	GUUCCUCUGAGCACUUCAUUG	AUUUGGGGUGUUCAUAGGAAU	4.5	Cleavage
Br-miR5716	Bra028105.1	BrGeBP9	1	21	1491	1511	UUGGAUAAUUGAAGAUAUAAA	AAAGUGUUUUCAGUUAUCAAA	4.5	Cleavage
Br-miR156a-3p	Bra028105.1	BrGeBP9	1	21	897	917	GCUUACUCUCUCUCUGUCACC	AGCACCAGAGAGAGAGAGAGC	5	Cleavage
Br-miR159a	Bra032717.1	BrGeBP8	1	21	314	334	UUUGGAUUGAAGGGAGCUCUA	AUGAGGUCUCUUUGCUUCAAG	5	Cleavage
Br-miR159a	Bra034488.1	BrGeBP18	1	21	314	334	UUUGGAUUGAAGGGAGCUCUA	AUGAGGUCUCUUUGCUUCAAG	5	Cleavage
Br-miR172d-3p	Bra019847.1	BrGeBP15	1	21	145	165	GGAAUCUUGAUGAUGCUGCAU	CCGGAGAAGCAUCAAGCUUCC	5	Cleavage
Br-miR172d-5p	Bra013873.1	BrGeBP5	1	21	735	755	GCAGCAUCAUUAAGAUUCACA	GAAGAAGUCUAAUGAUGUUGU	5	Cleavage
Br-miR5711	Bra038583.1	BrGeBP19	1	21	199	219	UGUUUUGUGGGUUUCUACCGA	AAGGGUGAAACUUCCAAGACA	5	Cleavage
Br-miR5714	Bra013873.1	BrGeBP5	1	22	741	762	AGACUCUACGACAUCAAGAAAC	GUCUAAUGAUGUUGUAAAGUCA	5	Cleavage
Br-miR5716	Bra028106.1	BrGeBP10	1	21	453	473	UUGGAUAAUUGAAGAUAUAAA	AAAGUGUUUUCAGUUGUCAAA	5	Cleavage
Br-miR5717	Bra013842.1	BrGeBP4	1	21	1693	1713	GUUUGGAUUGUUUGCCUUGGC	UCCAAGCCUAACAAUCAAAAG	5	Cleavage
Br-miR5717	Bra039500.1	BrGeBP13	1	21	515	535	GUUUGGAUUGUUUGCCUUGGC	UUGAUGGCAAAGAAUCUGAAU	5	Translation
Br-miR6032-3p	Bra038583.1	BrGeBP19	1	22	569	590	UCUGCUGGUCGUUCCAUGUUAA	CAGUUGUGGAACCUCCAGCAGA	5	Translation
Br-miR9555a-5p	Bra017244.1	BrGeBP7	1	21	1091	1111	UUCUAAGCUUUACGGGAAACC	GUUUAUCCGCAAAGCUUGCAA	5	Cleavage
Br-miR9559-5p	Bra040416.1	BrGeBP20	1	21	826	846	UUUGGAUUUUGGUCAUUGUUG	AGAAAACGAUCAAGAUCGAGA	5	Cleavage
Br-miR9565-5p	Bra040416.1	BrGeBP20	1	21	367	388	UCUCGUUCUC-UCGUUUCAGCU	CUCUGGACCGACGAGGACGAGA	5	Translation
Br-miR9569-5p	Bra040416.1	BrGeBP20	1	21	706	726	UGAGUUAUCAUUGGUCUUGUG	ACUAAUACUAAUGGUAACUAC	5	Cleavage
