# Supplementary material for: Genome-Wide Identification and Expression Analysis of BrGeBP Genes Reveal Their Potential Roles in Cold and Drought Stress Tolerance in Brassica rapa
Source: Int J Mol Sci. 2023 Sep 2;24(17):13597. doi: 10.3390/ijms241713597 (PMC10487926; doi:10.3390/ijms241713597)
Supplement: Supplementary file 1 [file ijms-24-13597-s001.zip › S5.xlsx]

## Sheet: Sheet1
Table S5. List of primers used for qRT-PCR
Gene name	Gene id	Forward primer(5' to 3')	Reverse primer(5' to 3')
BrGeBP3	Bra040116	GCCGTTTTACGAGATGATCAAG	GTGAGGGCTCTTGAACAAAAC
BrGeBP5	Bra013873	TGCTCAGCTCTCTTCTAGTAGA	TATCATCTTCGCAGTAGTGTCC
BrGeBP14	Bra009986	CGTACCTGTCTCCTCCATTC	GACTTGATCTGCTCGTAAAACG
BrGeBP17	Bra027078	CAAACAAGGGATCTGGCAAAG	TCTCTTCATCCTTCTTAACCCG
BrActin2	Bra037560	CGGTGTCAGGTTGGGATGA	CGTGCTCGATGGGGTACTTC
